# Supplementary material for: Whole genome sequencing of Nontuberculous Mycobacterium (NTM) isolates from sputum specimens of co-habiting patients with NTM pulmonary disease and NTM isolates from their environment
Source: BMC Genomics. 2020 Apr 23;21:322. doi: 10.1186/s12864-020-6738-2 (PMC7181514; doi:10.1186/s12864-020-6738-2)
Supplement: Supplementary file 1 — Additional file 1: Table S1. Characteristics on environmental specimens. The numbers of collected specimens, culture-positive, morphologically distinct isolates from each habitat. Table S2. NTM species Identified and Sequencing Results. Description on the source of each sample and its sequencing quality (total read counts, mean depth, 20x coverage, number of SNPs), species, clonality, and morphologic feature. [file 12864_2020_6738_MOESM1_ESM.xlsx]

## Sheet: Supplemantary Table 1
Supplementary Table 1. Characteristics on Environmental Specimens
Habitat	Number of collected specimens	Bathroom		Kitchen		Number of culture-positive specimens	Number of morphologically distinct isolates
		swab	water	swab	water
HOME-1	12	4	4	2	2	7	18
HOME-2	15	4	8	1	2	0	0
HOME-3	15	5	6	2	2	1	3

## Sheet: Supplemantary Table 2
Supplementary Table 2. NTM Species Identified and Sequencing Results
Category	Sample ID	Sources	Total read counts	Mean depth	20x coverage	Reference genome	Number of high-confident SNP	Subcultured	Percentage of SNPs with allele fraction < 0.9	clonality	Morphologic feature
Patient	Patient-A	Patient A's sputum	23287091	379	0.919299	M. avium subsp. hominissuis	27479	no	0.998072	mono	-
	Patient-A replicate	Patient A's sputum	18544600	291	0.918938	M. avium subsp. hominissuis	27492	no	0.998435	mono	-
	Patient-B	Patient B's sputum	25209389	365	0.938516	M. avium subsp. hominissuis	29829	no	0.997787	mono	-
	Patient-Cmajor	Patient C's sputum	27248107	487	0.984168	M. intracellulare	25441	no	-	poly	-
	Patient-Cminor						2485
	Patient-D	Patient D's sputum	23818071	426	0.975337	M. intracellulare	13637	no	0.999487	mono	-
	Patient-E	Patient E's bronchial washing sample	23354322	421	0.999387	M. intracellulare	15	no	1	mono	-
	Patient-F	Patient F's bronchial washing sample	22287690	396	0.8841	M. abscessus	108348	no	0.998782	mono	-
HOME-1	H1_Bathroom_Sink_Hot_Water	Hot water from bathroom tap	22899038	361	0.920634	M. avium subsp. hominissuis	29821	yes	0.997787	mono	-
	H1 Bathroom Sink Cold Water #1	Cold water from bathroom tap	23480621	300	-	M. fortuitum	-	yes	-	-	large
	H1 Bathroom Sink Cold Water #2	Cold water from bathroom tap	22810892	294	-	M. fortuitum	-	yes	-	-	small
	H1_Bathroom_Shower_Water_#1	Hot water from showerhead	18570933	243	0.938289	M. avium subsp. hominissuis	29826	no	0.997485	mono	large
	H1_Bathroom_Shower_Water_#2	Hot water from showerhead	21013840	325	0.920555	M. avium subsp. hominissuis	29811	yes	0.997887	mono	middle
	H1_Bathroom_Shower_Water_#3	Hot water from showerhead	20904510	315	0.937827	M. avium subsp. hominissuis	29828	no	0.997553	mono	small
	H1_Kitchen_Sink_Faucet_#1	Scale on surface of kitchen tap (proximal part)	21179422	342	0.918851	M. avium subsp. hominissuis	27479	yes	0.998435	mono	q
	H1_Kitchen_Sink_Faucet_#1 replicate	Scale on surface of kitchen tap (proximal part)	17442748	281	0.918748	M. avium subsp. hominissuis	27477	yes	0.998071	mono	-
	H1_Kitchen_Sink_Faucet_#2	Scale on surface of kitchen tap (proximal part)	17840384	286	0.918906	M. avium subsp. hominissuis	27469	yes	0.998507	mono	light yellow, small
	H1_Kitchen_Sink_Faucet_#3	Scale on surface of kitchen tap (proximal part)	16032411	-	-	unclassified	-	yes	-	-	dark yellow, large
	H1_Kitchen_Sink_Faucet_#4	Scale on surface of kitchen tap (proximal part)	15483975	-	-	unclassified	-	yes	-	-	dark yellow, small
	H1 Bathroom Sink Pipe #1	Scale on surface of kitchen tap (distal part)	16566814	-	-	Sphingopyxis macrogoltabida	-	yes	-	-	large
	H1 Bathroom Sink Pipe #2	Scale on surface of kitchen tap (distal part)	12924094	-	-	Sphingopyxis macrogoltabida	-	yes	-	-	small
	H1_Kitchen_Sink_Hot_Water	Hot water from the kitchen tap	20818007	231	0.938028	M. avium subsp. hominissuis	28804	no	0.912026	mono	-
	H1_Kitchen_Sink_Cold_Water_#1	Cold water from the kitchen tap	17788792	220	0.93675	M. avium subsp. hominissuis	29674	yes	0.997742	mono	large, round shape
	H1_Kitchen_Sink_Cold_Water_#2	Cold water from the kitchen tap	15592506	239	0.920161	M. avium subsp. hominissuis	29845	yes	0.997621	mono	middle, round shape
	H1_Kitchen_Sink_Cold_Water_#3	Cold water from the kitchen tap	21059519	278	0.920388	M. avium subsp. hominissuis	29842	no	0.928993	mono	small, spot
	H1_Kitchen_Sink_Cold_Water_#3 replicate	Cold water from the kitchen tap	16093202	210	0.921053	M. avium subsp. hominissuis	29836	no	0.92194	mono	-
	H1_Kitchen_Sink_Cold_Water_#4	Cold water from the kitchen tap	16098772	252	0.920516	M. avium subsp. hominissuis	29830	yes	0.997955	mono	large, oval shape
	H1_Kitchen_Sink_Cold_Water_#5	Cold water from the kitchen tap	24372476	255	0.938172	M. avium subsp. hominissuis	29811	yes	0.997719	mono	large, lighter than others
HOME-3	H3 Bathroom Sink Cold Water #1	Cold water from bathroom tap	21184725	-	-	unclassified	-	yes	-	-	large
	H3 Bathroom Sink Cold Water #2	Cold water from bathroom tap	15145000	-	-	unclassified	-	yes	-	-	middle
	H3 Bathroom Sink Cold Water #3	Cold water from bathroom tap	15947716	-	-	unclassified	-	yes	-	-	small
	Average of this study		1.98333e+07	312.913		-	29276.3
Locations	Sample ID	Assession number in SRA	Total read counts	Mean depth	20x coverage	The closest reference genome	Number of high-confident SNP	Subcultured	Percentage of SNPs with allele fraction < 0.9	clonality
USA, Philadelphia	P4 Respiratory	SRR10053763	2922247	90.7973	0.905589	M. avium subsp. hominissuis	41257	-	0.997382	mono
	P6 Respiratory	SRR10098937	1285417	58.1843	0.89984	M. avium subsp. hominissuis	41802	-	0.996531	mono
	P19 Respiratory	SRR10112070	1688219	79.6387	0.918531	M. avium subsp. hominissuis	41540	-	0.998604	mono
	P11 Respiratory	SRR10112071	1250801	60.0083	0.901059	M. avium subsp. hominissuis	41709	-	0.99789	mono
	P13 Respiratory	SRR10112072	1345595	60.1276	0.912055	M. avium subsp. hominissuis	41445	-	0.997684	mono
	P24 Respiratory	SRR10112073	2157436	103.068	0.916139	M. avium subsp. hominissuis	41251	-	0.998012	mono
	P10 Respiratory	SRR10112074	1920795	87.1861	0.912516	M. avium subsp. hominissuis	41207	-	0.997597	mono
	P8 Respiratory	SRR10112075	977338	48.0263	0.888643	M. avium subsp. hominissuis	40879	-	0.998263	mono
	P23 Respiratory	SRR10112076	2408672	110.268	0.916213	M. avium subsp. hominissuis	41269	-	0.997868	mono
	P33 Respiratory	SRR10112077	2133942	105.355	0.908244	M. avium subsp. hominissuis	41296	-	0.99799	mono
	P14 Respiratory	SRR10112078	2320781	66.0131	0.909307	M. avium subsp. hominissuis	41270	-	0.995929	mono
	P19 Respiratory	SRR10112079	2203080	105.477	0.919714	M. avium subsp. hominissuis	41492	-	0.998458	mono
	P7 Respiratory	SRR10112080	1995701	85.1143	0.919458	M. avium subsp. hominissuis	42331	-	0.998205	mono
	P6 Bathroom Shower Head	SRR10112132	1047424	47.9507	0.876149	M. avium subsp. hominissuis	41651	-	0.996975	mono
	P9 Kitchen Sink Faucet	SRR10112133	1688365	81.0917	0.90781	M. avium subsp. hominissuis	41147	-	0.997716	mono
	P6 Bathroom Shower Pipe	SRR10112134	2264334	59.2697	0.890208	M. avium subsp. hominissuis	41673	-	0.996065	mono
	P9 Bathroom Shower Head	SRR10112135	3337922	146.023	0.903329	M. avium subsp. hominissuis	40823	-	0.99782	mono
	P4 Kitchen Sink Faucet	SRR10112136	2328936	103.942	0.916065	M. avium subsp. hominissuis	41459	-	0.998022	mono
	P10 Bathroom Shower Pipe	SRR10112137	1695843	81.1589	0.912287	M. avium subsp. hominissuis	41209	-	0.997986	mono
	P7 Bathroom Sink Faucet	SRR10112138	2231690	59.5235	0.89828	M. avium subsp. hominissuis	41108	-	0.996205	mono
	P8 Bathroom Shower Pipe	SRR10112139	2790977	127.835	0.900909	M. avium subsp. hominissuis	41049	-	0.997515	mono
	P6 Bathroom Shower Pipe	SRR10112140	2331913	107.335	0.909886	M. avium subsp. hominissuis	41716	-	0.997531	mono
	P10 Kitchen Sink Faucet	SRR10112141	1690014	71.709	0.913267	M. avium subsp. hominissuis	41549	-	0.996197	mono
	P34 Bathroom Shower Pipe	SRR10119997	2166218	100.733	0.909677	M. avium subsp. hominissuis	41677	-	0.997721	mono
	P27 Bathroom Sink Faucet	SRR10119998	1897151	87.3439	0.903721	M. avium subsp. hominissuis	41849	-	0.997061	mono
	P34 Bathroom Sink Faucet	SRR10119999	2476760	107.657	0.92015	M. avium subsp. hominissuis	41489	-	0.997276	mono
	P33 Kitchen Sink Faucet	SRR10120000	2677741	126.779	0.908117	M. avium subsp. hominissuis	41058	-	0.998685	mono
	P34 Kitchen Sink Faucet	SRR10120001	2312017	106.389	0.908383	M. avium subsp. hominissuis	41519	-	0.997327	mono
	P23 Bathroom Shower Head	SRR10120005	1833114	86.0708	0.915553	M. avium subsp. hominissuis	41249	-	0.998036	mono
	P27 Kitchen Sink Faucet	SRR10120006	1350574	59.4065	0.897077	M. avium subsp. hominissuis	41609	-	0.996611	mono
	P18 Kitchen Sink Faucet	SRR10120007	2174902	99.4892	0.903285	M. avium subsp. hominissuis	41722	-	0.996908	mono
	P24 Humidifier Drain Pipe	SRR10120008	1470129	63.8614	0.899853	M. avium subsp. hominissuis	41689	-	0.99717	mono
	P24 Fridge Water Dispenser	SRR10120009	1208148	56.0813	0.910982	M. avium subsp. hominissuis	41199	-	0.99784	mono
	P17 Kitchen Sink Faucet	SRR10120486	2341439	116.711	0.909025	M. avium subsp. hominissuis	41285	-	0.998208	mono
	P11 Bathroom Shower Pipe	SRR10120487	954236	43.338	0.808789	M. avium subsp. hominissuis	41249	-	0.996848	mono
	P13 Kitchen Sink Faucet	SRR10120488	1792896	79.1674	0.914977	M. avium subsp. hominissuis	41406	-	0.997198	mono
	P14 Humidifier Drain Pipe	SRR10120489	2436344	113.851	0.908932	M. avium subsp. hominissuis	41406	-	0.997319	mono
	P11 Bathroom Shower Head	SRR10120490	2687729	122.349	0.908172	M. avium subsp. hominissuis	41311	-	0.997434	mono
	P11 Bathroom Sink Faucet	SRR10120491	1084013	53.1759	0.901799	M. avium subsp. hominissuis	41272	-	0.997262	mono
	P10 Bathroom Shower Pipe	SRR10120492	1695843	81.1589	0.912287	M. avium subsp. hominissuis	41209	-	0.997986	mono
	P11 Kitchen Sink Faucet	SRR10120493	2585589	118.934	0.907984	M. avium subsp. hominissuis	41300	-	0.997264	mono
Reference	DSM 44156	SRR10541896	17768096	351.816	0.891402	M. avium subsp. hominissuis	43720	-	0.998307	mono
USA, Virginia	S39	SRR8236345	10916064	255.888	0.902125	M. avium subsp. hominissuis	39754	-	0.997359	mono
	S3	SRR8236346	4851653	106.772	0.887773	M. avium subsp. hominissuis	39244	-	0.996535	mono
	S41	SRR8236348	11361485	266.398	0.902247	M. avium subsp. hominissuis	40025	-	0.996177	mono
	S73	SRR8236392	7631464	227.159	0.900546	M. avium subsp. hominissuis	40103	-	0.996559	mono
	S93	SRR8236391	13064335	244.679	0.901012	M. avium subsp. hominissuis	40081	-	0.996707	mono
	S94	SRR8236388	10036221	56.2066	0.863924	M. avium subsp. hominissuis	40144	-	0.995641	mono
	S96	SRR8236386	10143250	224.605	0.906679	M. avium subsp. hominissuis	40022	-	0.997027	mono
	S21	SRR8236380	2395912	287.169	0.914552	M. avium subsp. hominissuis	33243	-	0.984388	mono
	S22	SRR8236381	10784040	220.723	0.897729	M. avium subsp. hominissuis	39360	-	0.996341	mono
	S26	SRR8236377	10075150	168.686	0.893934	M. avium subsp. hominissuis	39305	-	0.996794	mono
	S71	SRR8236398	12917753	248.371	0.910109	M. avium subsp. hominissuis	42259	-	0.995954	mono
	S69	SRR8236401	15778748	368.005	0.904401	M. avium subsp. hominissuis	39477	-	0.996986	mono
	S74	SRR8236406	11407046	262.166	0.89879	M. avium subsp. hominissuis	39684	-	0.997027	mono
	S48	SRR8236412	11401806	273.424	0.904277	M. avium subsp. hominissuis	39326	-	0.908178	mono
	S50	SRR8236417	6194547	142.908	0.897638	M. avium subsp. hominissuis	39402	-	0.997259	mono
	S54	SRR8236421	11603360	271.531	0.895251	M. avium subsp. hominissuis	39276	-	0.997479	mono
	S58	SRR8236422	10758571	237.697	0.897482	M. avium subsp. hominissuis	39480	-	0.99696	mono
	S59	SRR8236423	10587613	244.516	0.894594	M. avium subsp. hominissuis	39250	-	0.997401	mono
	S62	SRR8236427	10274784	228.682	0.896563	M. avium subsp. hominissuis	39333	-	0.996797	mono
	S63	SRR8236430	11115707	221.806	0.90766	M. avium subsp. hominissuis	42178	-	0.996041	mono
	S33	SRR8236434	11035159	256.862	0.908475	M. avium subsp. hominissuis	39925	-	0.814903	-
	S32	SRR8236435	12825247	267.918	0.908572	M. avium subsp. hominissuis	42175	-	0.996064	mono
	S45	SRR8236352	13254078	288.494	0.968187	M. intracellulare	18076	-	0.998064	mono
	S88	SRR8236354	7872323	190.825	0.971023	M. intracellulare	19046	-	0.999265	mono
	S28	SRR8236375	12033327	290.236	0.9728	M. intracellulare	13635	-	0.999487	mono
	S72	SRR8236393	10311924	248.97	0.970438	M. intracellulare	13645	-	0.999414	mono
	S68	SRR8236394	10822042	258.302	0.958031	M. intracellulare	25459	-	0.999332	mono
	S7	SRR8236404	14495846	336.321	0.946998	M. intracellulare	26740	-	0.99914	mono
	S76	SRR8236408	11195546	266.927	0.958199	M. intracellulare	25459	-	0.999568	mono
	S77	SRR8236409	10062621	180.574	0.973198	M. intracellulare	10323	-	0.936065	mono
	S81	SRR8236410	15673359	371.293	0.951409	M. intracellulare	25263	-	0.998971	mono
	S49	SRR8236415	9961900	237.507	0.967945	M. intracellulare	19230	-	0.998492	mono
	S34	SRR8236433	10608913	254.271	0.972319	M. intracellulare	13635	-	0.999193	mono
	S31	SRR8236436	6911304	150.099	0.964938	M. intracellulare	18096	-	0.997458	mono
	S2	SRR8236438	10973907	260.37	0.978828	M. intracellulare	6918	-	0.999855	mono
Denmark	UP19	ERR1463922	5746707	142.488	0.967714	M. intracellulare	19247	-	0.999377	mono
